# Supplementary material for: Loss of meiotic double strand breaks triggers recruitment of recombination-independent pro-crossover factors in C. elegans spermatogenesis
Source: PLoS Genet. 2025 Oct 22;21(10):e1011763. doi: 10.1371/journal.pgen.1011763 (PMC12561964; doi:10.1371/journal.pgen.1011763)
Supplement: S1 Data — (XLSX) [file pgen.1011763.s010.xlsx]

## Sheet: Fig 1
herm 15C	herm 20C	gfp::cosa-1(xoe44) L4	male 15C	male 20C										WT male	tra-2(e1095)		WT herm	ced-3(ok2734)									meiotic progression		PZ/TZ	TZ/P	P	P/Sc	Sc/SP
5	5	5	5	5										4	5		5	6										22h-20C				m1
5	5	5	5	5										4	6		6	6														m2
5	5	5	5	5										4	6		6	6															m3
5	5	6	5	5										4	6		6	6															m4
5	5	6	5	5										4	6		6	6										22h-15C	m1
5	5	6	5	5										5	6		6	6			Figure 1E								m2					Figure 1D
5	5	6	5	5		Figure 1B		4	5	6	7	GFP::COSA-1 foci		5	6		6	6				4	5	6	7	GFP::COSA-1 foci			m3						PZ/TZ	TZ/P	P	P/Sc	Sc/SP
5	5	6	5	5		herm	15°C	0	1.2	98.6	0.2			5	6		6	6			WT male	2	92.75	5.25	0					m4				22h-20C				50	50
6	6	6	5	5			20°C	0	2	97.3	0.7			5	6		6	6			tra-2(lf)	0	0.3	95.6	3.9			27h-15C		m1				22h-15C	75	25
6	6	6	5	5			L4	0	0.9	98.1	0.9			5	6		6	6												m2				27h-15C		50	50
6	6	6	5	5										5	6		6	6			WT	0	2	97.6	0.4						m3			40h-15C			50	50
6	6	6	5	5		male	15°C	0	94	6	0			5	6		6	6			ced-3	0	1.8	97.9	0.3						m4			45h-15C				25	75
6	6	6	5	5			20°C	0	94	6	0			5	6		6	6										40h-15C			m1
6	6	6	5	5										5	6		6	6													m2
6	6	6	5	5										5	6		6	6														m3
6	6	6	5	5										5	6		6	6														m4
6	6	6	5	5										5	6		6	6										45h-15C				m1
6	6	6	5	5										5	6		6	6															m2
6	6	6	5	5										5	6		6	6															m3
6	6	6	5	5										5	6		6	6															m4
6	6	6	5	5										5	6		6	6
6	6	6	5	5										5	6		6	6
6	6	6	5	5										5	6		6	6
6	6	6	5	5										5	6		6	6
6	6	6	5	5										5	6		6	6
6	6	6	5	5										5	6		6	6
6	6	6	5	5										5	6		6	6
6	6	6	5	5										5	6		6	6
6	6	6	5	5										5	6		6	6
6	6	6	5	5										5	6		6	6
6	6	6	5	5										5	6		6	6
6	6	6	5	5										5	6		6	6
6	6	6	5	5										5	6		6	6
6	6	6	5	5										5	6		6	6
6	6	6	5	5										5	6		6	6
6	6	6	5	5										5	6		6	6
6	6	6	5	5										5	6		6	6
6	6	6	5	5										5	6		6	6
6	6	6	5	5										5	6		6	6
6	6	6	5	5										5	6		6	6
6	6	6	5	5										5	6		6	6
6	6	6	5	5										5	6		6	6
6	6	6	5	5										5	6		6	6
6	6	6	5	5										5	6		6	7
6	6	6	5	5										5	6		6	6
6	6	6	5	5										5	6		6	6
6	6	6	5	5										5	6		6	6
6	6	6	5	5										5	6		6	6
6	6	6	5	5										5	6		6	6
6	6	6	5	5										5	6		6	6
6	6	6	5	5										5	6		6	6
6	6	6	5	5										5	6		6	6
6	6	6	5	5										5	6		6	6
6	6	6	5	5										5	6		6	6
6	6	6	5	5										5	6		6	6
6	6	6	5	5										5	6		6	6
6	6	6	5	5										5	6		6	6
6	6	6	5	5										5	6		6	6
6	6	6	5	5										5	6		6	6
6	6	6	5	5										5	6		6	6
6	6	6	5	5										5	6		6	6
6	6	6	5	5										5	6		6	6
6	6	6	5	5										5	6		6	6
6	6	6	5	5										5	6		6	6
6	6	6	5	5										5	6		6	6
6	6	6	5	5										5	6		6	6
6	6	6	5	5										5	6		6	6
6	6	6	5	5										5	6		6	6
6	6	6	5	5										5	6		6	6
6	6	6	5	5										5	6		6	6
6	6	6	5	5										5	6		6	6
6	6	6	5	5										5	6		6	6
6	6	6	5	5										5	6		6	6
6	6	6	5	5										5	6		6	6
6	6	6	5	5										5	6		6	6
6	6	6	5	5										5	6		6	6
6	6	6	5	5										5	6		6	6
6	6	6	5	5										5	6		6	6
6	6	6	5	5										5	6		6	6
6	6	6	5	5										5	6		6	6
6	6	6	5	5										5	6		6	6
6	6	6	5	5										5	6		6	6
6	6	6	5	5										5	6		6	6
6	6	6	5	5										5	6		6	6
6	6	6	5	5										5	6		6	6
6	6	6	5	5										5	6		6	6
6	6	6	5	5										5	6		6	6
6	6	6	5	5										5	6		6	6
6	6	6	5	5										5	6		6	6
6	6	6	5	5										5	6		6	6
6	6	6	5	5										5	6		6	6
6	6	6	5	5										5	6		6	6
6	6	6	5	5										5	6		6	6
6	6	6	5	5										5	6		6	6
6	6	6	5	5										5	6		6	6
6	6	6	5	5										5	6		6	6
6	6	6	5	5										5	6		6	6
6	6	6	5	5										5	6		6	6
6	6	6	5	5										5	6		6	6
6	6	6	5	5										5	6		6	6
6	6	6	5	5										5	6		6	6
6	6	6	5	5										5	6		6	6
6	6	6	5	5										5	6		6	6
6	6	6	5	5										5	6		6	6
6	6	6	5	5										5	6		6	6
6	6	6	5	5										5	6		6	6
6	6	6	5	5										5	6		6	6
6	6	6	5	5										5	6		6	6
6	6	6	5	5										5	6		6	6
6	6	6	5	5										5	6		6	6
6	6	6	5	5										5	6		6	6
6	6	6	5	5										5	6		6	6
6	6	6	5	5										5	6		6	6
6	6	6	5	5										5	6		6	6
6	6	6	5	5										5	6		6	6
6	6	6	5	5										5	6		6	6
6	6	6	5	5										5	6		6	6
6	6	6	5	5										5	6		6	6
6	6	6	5	5										5	6		6	6
6	6	6	5	5										5	6		6	6
6	6	6	5	5										5	6		6	6
6	6	6	5	5										5	6		6	6
6	6	6	5	5										5	6		6	6
6	6	6	5	5										5	6		6	6
6	6	6	5	5										5	6		6	6
6	6	6	5	5										5	6		6	6
6	6	6	5	5										5	6		6	6
6	6	6	5	5										5	6		6	6
6	6	6	5	5										5	6		6	6
6	6	6	5	5										5	6		6	6
6	6	6	5	5										5	6		6	6
6	6	6	5	5										5	6		6	6
6	6	6	5	5										5	6		6	6
6	6	6	5	5										5	6		6	6
6	6	6	5	5										5	6		6	6
6	6	6	5	5										5	6		6	6
6	6	6	5	5										5	6		6	6
6	6	6	5	5										5	6		6	6
6	6	6	5	5										5	6		6	6
6	6	6	5	5										5	6		6	6
6	6	6	5	5										5	6		6	6
6	6	6	5	5										5	6		6	6
6	6	6	5	5										5	6		6	6
6	6	6	5	5										5	6		6	6
6	6	6	5	5										5	6		6	6
6	6	6	5	5										5	6		6	6
6	6	6	5	5										5	6		6	6
6	6	6	5	5										5	6		6	6
6	6	6	5	5										5	6		6	6
6	6	6	5	5										5	6		6	6
6	6	6	5	5										5	6		6	6
6	6	6	5	5										5	6		6	6
6	6	6	5	5										5	6		6	6
6	6	6	5	5										5	6		6	6
6	6	6	5	5										5	6		6	6
6	6	6	5	5										5	6		6	6
6	6	6	5	5										5	6		6	6
6	6	6	5	5										5	6		6	6
6	6	6	5	5										5	6		6	6
6	6	6	5	5										5	6		6	6
6	6	6	5	5										5	6		6	6
6	6	6	5	5										5	6		6	6
6	6	6	5	5										5	6		6	6
6	6	6	5	5										5	6		6	6
6	6	6	5	5										5	6		6	6
6	6	6	5	5										5	6		6	6
6	6	6	5	5										5	6		6	6
6	6	6	5	5										5	6		6	6
6	6	6	5	5										5	6		6	6
6	6	6	5	5										5	6		6	6
6	6	6	5	5										5	6		6	6
6	6	6	5	5										5	6		6	6
6	6	6	5	5										5	6		6	6
6	6	6	5	5										5	6		6	6
6	6	6	5	5										5	6		6	6
6	6	6	5	5										5	6		6	6
6	6	6	5	5										5	6		6	6
6	6	6	5	5										5	6		6	6
6	6	6	5	5										5	6		6	6
6	6	6	5	5										5	6		6	6
6	6	6	5	5										5	6		6	6
6	6	6	5	5										5	6		6	6
6	6	6	5	5										5	6		6	6
6	6	6	5	5										5	6		6	6
6	6	6	5	5										5	6		6	6
6	6	6	5	5										5	6		6	6
6	6	6	5	5										5	6		6	6
6	6	6	5	5										5	6		6	6
6	6	6	5	5										5	6		6	6
6	6	6	5	5										5	6		6	6
6	6	6	5	5										5	6		6	6
6	6	6	5	5										5	6		6	6
6	6	6	5	5										5	6		6	6
6	6	6	5	5										5	6		6	6
6	6	6	5	5										5	6		5	5
6	6	6	5	5										5	6		6	7
6	6	6	5	5										5	6		6	6
6	6	6	5	5										5	6		6	6
6	6	6	5	5										5	6		6	6
6	6	6	5	5										5	6		6	6
6	6	6	5	5										5	6		6	6
6	6	6	5	5										5	6		6	6
6	6	6	5	5										5	6		6	6
6	6	6	5	5										5	6		6	6
6	6	6	5	5										5	6		6	6
6	6	6	5	5										5	6		6	6
6	6	6	5	5										5	6		6	6
6	6	6	5	5										5	6		6	6
6	6	6	5	5										5	6		6	6
6	6	6	5	5										5	6		6	6
6	6	6	5	5										5	6		6	6
6	6	6	5	5										5	6		6	6
6	6	6	5	5										5	6		6	6
6	6	6	5	5										5	6		6	6
6	6	6	5	5										5	6		6	6
6	6	6	5	5										5	6		6	6
6	6	6	5	5										5	6		6	6
6	6	6	5	5										5	6		6	6
6	6	6	5	5										5	6		6	6
6	6	6	5	5										5	6		6	6
6	6	6	5	5										5	6		6	6
6	6	6	5	5										5	6		6	6
6	6	6	5	5										5	6		6	6
6	6	6	5	5										5	6		6	6
6	6	6	5	5										5	6		6	6
6	6	6	5	5										5	6		6	6
6	6	6	5	5										5	6		6	6
6	6	6	5	5										5	6		6	6
6	6	6	5	5										5	6		6	6
6	6	6	5	5										5	6		6	6
6	6	6	5	5										5	6		6	6
6	6	6	5	5										5	6		6	6
6	6	6	5	5										5	6			6
6	6	6	5	5										5	6			6
6	6	6	5	5										5	6			6
6	6	6	5	5										5	6			6
6	6	6	5	5										5	6			6
6	6	6	5	5										5	6			6
6	6	6	5	5										5	6			6
6	6	6	5	5										5	6			6
6	6	6	5	5										5	6			6
6	6	6	5	5										5	6			6
6	6	6	5	5										5	6			6
6	6	6	5	5										5	6			6
6	6	6	5	5										5	7			6
6	6	6	5	5										5	7			5
6	6	6	5	5										5	7			5
6	6	6	5	5										5	7			7
6	6	6	5	5										5	7			6
6	6	6	5	5										5	7			6
6	6	6	5	5										5	7			6
6	6	6	5	5										5	7			6
6	6	6	5	5										5	7			6
6	6	6	5	5										6	7			6
6	6	6	5	5										6				6
6	6	6	5	5										6				6
6	6	6	5	5										6				6
6	6	6	5	5										6				6
6	6	6	5	5										6				6
6	6	6	5	5										6				6
6	6	6	5	5										6				6
6	6	6	5	5										6				6
6	6	6	5	5										6				6
6	6	6	5	5										6				6
6	6	6	5	5										6				6
6	6	6	5	5										6				6
6	6	6	5	5										6				6
6	6	6	5	5														6
6	6	6	5	5														6
6	6	6	5	5														6
6	6	6	5	5														6
6	6	6	5	5														6
6	6	6	5	5														6
6	6	6	5	5														6
6	6	6	5	5														6
6	6	6	5	5														6
6	6	6	5	5														6
6	6	6	5	5														6
6	6	6	5	5														6
6	6	6	5	5														6
6	6	6	5	5														6
6	6	6	5	5														6
6	6	6	5	5														6
6	6	6	5	5														6
6	6	6	5	5														6
6	6	6	5	5														6
6	6	6	5	5														6
6	6	6	5	5														6
6	6	6	5	5														6
6	6	6	5	5														6
6	6	6	5	5														6
6	6	6	5	5														6
6	6	6	5	5														6
6	6	6	5	5														6
6	6	6	5	5														6
6	6	6	5	5														6
6	6	6	5	5														6
6	6	6	5	5														6
6	6	6	5	5														6
6	6	6	5	5														6
6	6	6	5	5														6
6	6	6	5	5														6
6	6	6	5	5														6
6	6	6	5	5														6
6	6	6	5	5														6
6	6	6	5	5														6
6	6	6	5	5														6
6	6	6	5	5														6
6	6	6	5	5														6
6	6	6	5	5														6
6	6	6	5	5														6
6	6	6	5	5														6
6	6	6	5	5														6
6	6	6	5	5														6
6	6	6	5	5														6
6	6	6	5	5														6
6	6	6	5	5														6
6	6	6	5	5														6
6	6	7	5	5														6
6	6	7	5	5														6
6	6	7	5	5														6
6	6		5	5
6	6		5	5
6	6		5	5
6	6		5	5
6	6		5	5
6	6		5	5
6	6		5	5
6	6		5	5
6	6		6	5
6	6		6	5
6	6		6	5
6	6		6	5
6	6		6	5
6	6		6	5
6	6		6	5
6	6		6	5
6	6		6	5
6	6		6	5
6	6		6	5
6	6		6	5
6	6		6	5
6	6		6	5
6	6		6	5
6	6		6	5
6	6		6	5
6	6		6	5
6	6		6	5
6	6		6	5
6	6		6	6
6	6			6
6	6			6
6	6			6
6	6			6
6	6			6
6	6			6
6	6			6
6	6			6
6	6			6
6	6			6
6	6			6
6	6			6
6	6			6
6	6			6
6	6			6
6	6			6
6	6			6
6	6			6
6	6			6
6	6			6
6	6			6
6	6
6	6
6	6
6	6
6	6
6	6
6	6
6	6
6	6
6	6
6	6
6	6
6	6
6	6
6	6
6	6
6	6
6	6
6	6
6	6
6	6
6	6
6	6
6	6
6	6
6	6
6	6
6	6
6	6
6	6
6	6
6	6
6	7
6	7
6	7
6
6
6
6
6
6
6
6
6
6
6
6
6
6
6
6
6
6
6
6
6
6
6
6
6
6
6
6
6
6
6
6
6
6
6
6
6
6
6
6
6
6
6
6
6
6
6
6
6
6
6
6
6
6
6
6
6
6
6
6
6
6
6
6
6
6
6
6
6
6
6
6
6
6
6
6
6
6
6
6
6
6
6
6
6
6
6
6
6
6
6
6
6
6
6
6
6
6
6
6
6
6
6
6
6
6
6
6
6
6
6
6
6
6
6
6
6
6
6
6
6
6
6
6
6
6
6
6
6
6
6
6
6
6
6
6
6
6
6
6
6
6
6
6
6
6
6
6
6
6
6
6
6
6
6
6
6
6
6
6
6
6
6
6
6
6
6
6
6
6
6
6
6
6
6
6
6
6
6
6
6
6
6
6
6
6
6
6
6
6
6
6
6
6
6
6
6
6
6
6
6
6
6
6
6
6
6
6
6
6
6
6
6
6
6
6
6
6
6
6
7

## Sheet: Fig 2
males	0	5	10	50	100															hermaphrodites	0	5	10	50	100
	0	0	0	1	4																0	3	1		5
	0	0	0	3	4																0	3	1		5
	0	0	0	3	4																0	3	2		5
	0	0	0	3	5																0	3	2		5
	0	0	1	3	5																0	3	3		5
	0	0	1	4	5																0	3	4		5
	0	0	1	4	5																0	3	4		5
	0	0	1	4	5																0	3	4		5
	0	0	1	4	5																0	3	4		5
	0	0	1	4	5																0	3	4		5
	0	0	1	4	5																0	3	4		5
	0	0	1	4	5	IR Gys	0	1	2	3	4	5	6	7	8	9	10	GFP::COSA-1 foci			0	3	4		5		IR Gys	0	1	2	3	4	5	6	7	8	9	10	GFP::COSA-1 foci
	0	0	1	4	5	0	62.6	6.4	13.9	7.5	4.8	2.1	1.6	1.1	0	0	0				0	4	4		5		0	71.6	24.9	2.7	0.7	0	0	0	0	0	0	0
	0	0	2	4	5	5	16.5	11.8	22.3	28.2	12.9	7.1	1.2		0	0	0				0	4	5		5		5	0	0	0	12.2	23.5	21.4	40.4	4.3	0	0	0
	0	1	2	4	5	10	3.3	7.3	9.7	20.4	21.9	31.7	4.1	0.8	0.8	0	0				0	4	5		6		10	0	0	0	4.4	2.6	7.9	75.4	9.9	0	0	0
	0	1	2	4	5	50	0	1.1	0	4.5	20.7	60.9	11.5	1.1	0	0	0				0	4	5		6		50
	0	1	2	4	5	100	0	0	0	0	3.3	65.6	28.9	0	1.1	0	1.1				0	4	5		6		100	0	0	0	0	0	6.6	91.3	2.2	0	0	0
	0	1	2	4	5																0	4	5		6
	0	1	2	4	5																0	4	5		6
	0	1	2	4	5																0	4	5		6
	0	1	2	4	5																0	4	6		6
	0	1	2	4	5																0	4	6		6
	0	1	2	4	5																0	4	6		6
	0	1	2	5	5																0	4	6		6
	0	2	2	5	5																0	4	6		6
	0	2	3	5	5																0	4	6		6
	0	2	3	5	5																0	4	6		6
	0	2	3	5	5																0	4	6		6
	0	2	3	5	5																0	4	6		6
	0	2	3	5	5																0	4	6		6
	0	2	3	5	5																0	4	6		6
	0	2	3	5	5																0	4	6		6
	0	2	3	5	5																0	4	6		6
	0	2	3	5	5																0	4	6		6
	0	2	3	5	5																0	4	6		6
	0	2	3	5	5																0	5	6		6
	0	2	3	5	5																0	5	6		6
	0	2	3	5	5																0	5	6		6
	0	2	3	5	5																0	5	6		6
	0	2	3	5	5																0	5	6		6
	0	2	3	5	5																0	5	6		6
	0	2	3	5	5																0	5	6		6
	0	2	3	5	5																0	5	6		6
	0	3	3	5	5																0	5	6		6
	0	3	3	5	5																0	5	6		6
	0	3	3	5	5																0	5	6		6
	0	3	3	5	5																0	5	6		6
	0	3	3	5	5																0	5	6		6
	0	3	3	5	5																0	5	6		6
	0	3	3	5	5																0	5	6		6
	0	3	4	5	5																0	5	6		6
	0	3	4	5	5																0	5	6		6
	0	3	4	5	5																0	5	3		6
	0	3	4	5	5																0	5	3		6
	0	3	4	5	5																0	5	3		6
	0	3	4	5	5																0	5	3		6
	0	3	4	5	5																0	6	3		6
	0	3	4	5	5																0	6	4		6
	0	3	4	5	5																0	6	4		6
	0	3	4	5	5																0	6	4		6
	0	3	4	5	5																0	6	4		6
	0	3	4	5	5																0	6	5		6
	0	3	4	5	6																0	6	5		6
	0	3	4	5	6																0	6	5		6
	0	3	4	5	6																0	6	5		6
	0	3	4	5	6																0	6	6		6
	0	3	4	5	6																0	6	6		6
	0	4	4	5	6																0	6	6		6
	0	4	4	5	6																0	6	6		6
	0	4	4	5	6																0	6	6		6
	0	4	4	5	6																0	6	6		6
	0	4	4	5	6																0	6	6		6
	0	4	4	5	6																0	6	6		6
	0	4	4	5	6																0	6	6		6
	0	4	4	5	6																0	6	6		6
	0	4	4	5	6																0	6	6		6
	0	4	4	6	6																0	6	6		6
	0	4	5	6	6																0	6	6		6
	0	5	5	6	6																0	6	6		6
	0	5	5	6	6																0	6	6		6
	0	5	5	6	6																0	6	6		6
	0	5	5	6	6																0	6	6		6
	0	5	5	6	6																0	6	6		6
	0	5	5	6	6																0	6	6		6
	0	6	5	6	6																0	6	6		6
	0	2.35294	5	6	6																0	6	6		6
	0	1.50845	5	7	6																0	6	6		6
	0		5	4.7931	6																0	6	6		6
	0		5	0.832362	8																0	6	6		6
	0		5		10																0	6	6		6
	0		5		5.34444																0	6	6		7
	0		5		0.762468																0	6	6		7
	0		5																		0	6	7		5.86957
	0		5																		0	6	3		0.396106
	0		5																		0	7	3
	0		5																		0	7	3
	0		5																		0	7	3
	0		5																		0	7	3
	0		5																		0	4.9898	4
	0		5																		0	1.12934	4
	0		5																		0		4
	0		5																		0		5
	0		5																		0		5
	0		5																		0		5
	0		5																		0		5
	0		5																		0		5
	0		5																		0		6
	0		5																		0		6
	0		5																		0		6
	0		5																		0		6
	0		5																		0		6
	0		5																		0		6
	0		5																		0		6
	0		5																		0		6
	0		5																		0		6
	0		5																		0		6
	0		6																		0		6
	1		6																		0		6
	1		6																		0		6
	1		6																		0		6
	1		6																		0		6
	1		7																		0		6
	1		8																		0		6
	1		3.70732																		0		6
	1		1.53936																		0		6
	1																				0		6
	1																				0		6
	1																				0		6
	1																				0		6
	2																				0		6
	2																				0		6
	2																				0		6
	2																				0		6
	2																				0		6
	2																				0		6
	2																				0		7
	2																				0		5.33577
	2																				0		1.25144
	2																				0
	2																				0
	2																				0
	2																				0
	2																				0
	2																				0
	2																				0
	2																				0
	2																				0
	2																				0
	2																				0
	2																				0
	2																				0
	2																				0
	2																				0
	2																				0
	2																				0
	3																				0
	3																				0
	3																				0
	3																				0
	3																				0
	3																				0
	3																				0
	3																				0
	3																				0
	3																				0
	3																				1
	3																				1
	3																				1
	3																				1
	4																				1
	4																				1
	4																				1
	4																				1
	4																				1
	4																				1
	4																				1
	4																				1
	4																				1
	5																				1
	5																				1
	5																				1
	5																				1
	6																				1
	6																				1
	6																				1
	7																				1
	7																				1
AVERAGE	1.03743																				1
SD	1.61996																				1
																					1
																					1
																					1
																					1
																					1
																					1
																					1
																					1
																					1
																					1
																					2
																					2
																					2
																					2
																					2
																					2
																					2
																					2
																					2
																					2
																					2
																					3
																					3
																					3
																					4
																					0.32243
																					0.679308
																							5.30638

## Sheet: S1 Fig
male spo-11	L4 spo-11	herm spo-11													row	gfp::cosa-1 male																														spo-11(ok79);gfp::cosa-1male
1	0	0													1	0	0	0	0	0	0	0	0	0	0	0	0	0																		0	0	0	0
1	0	0													2	0	0	0	0	0	0	0	0	0	0	0																				0	0	0	0
1	0	0													3	0	0	0	0	0	0	0	0																							0	0	1	1
1	0	0													4	0	0	0	0	0	0																									1	1	1	0
1	0	0													5	0	0	0	0	0	4																									0	0	0	0
1	0	0			0	1	2	3	4	5	6	7	GFP::COSA-1 foci		6	0	0	3	4	4	5	5																								0	0	0	0
1	0	0		spo-11 male	0	8.75	20	15	21.25	22.5	8.75	3.75			7	5	5	5	5	5	6	6																								0	0	0	0
2	0	0		spo-11L4	17.3	39.6	22.5	13.8	1.7	3.4	0	1.7			8	5	5	5	5	5	6																									0	0	0	0
2	0	0		spo-11 herm	77.5	15.5	5.1	2	1	0	0	0			9	5	5	5	5	5	5																									4	4	5	6
2	0	0													10	4	4	5	5	5	5	6	6																							4	4	5	5
2	1	0
2	1	0
2	1	0
2	1	0
2	1	0
2	1	0
2	1	0
2	1	0
2	1	0
2	1	0
2	1	0
2	1	0
2	1	0
3	1	0
3	1	0
3	1	0
3	1	0
3	1	0
3	1	0
3	1	0
3	1	0
3	1	0
3	1	0
3	2	0
3	2	0
4	2	0
4	2	0
4	2	0
4	2	0
4	2	0
4	2	0
4	2	0
4	2	0
4	2	0
4	2	0
4	2	0
4	3	0
4	3	0
4	3	0
4	3	0
4	3	0
4	3	0
5	3	0
5	3	0
5	4	0
5	5	0
5	5	0
5	7	0
5		0
5		0
5		0
5		0
5		0
5		0
5		0
5		0
5		0
5		0
5		0
5		0
6		0
6		0
6		0
6		0
6		0
6		0
6		1
7		1
7		1
7		1
		1
		1
		1
		1
		1
		1
		1
		1
		1
		1
		2
		2
		2
		2
		2
		3
		3
		4
[truncated: 70 more columns]
